# Supplementary material for: An analysis of codon utilization patterns in the chloroplast genomes of three species of Coffea
Source: BMC Genom Data. 2023 Aug 9;24:42. doi: 10.1186/s12863-023-01143-4 (PMC10413492; doi:10.1186/s12863-023-01143-4)
Supplement: Supplementary file 1 — Additional file 1: Table S1. RSCU and RFSC values of the codons in chloroplast genomes of three Coffea species. [file 12863_2023_1143_MOESM1_ESM.xlsx]

## Sheet: Table S1
Table S1:RSCU and RFSC values of the codons in chloroplast genomes of three Coffea species
Amino acid	Codon	Coffea arabica			Coffea canephora			Coffea liberica
		Number	RSCU	RFSC	Number	RSCU	RFSC	Number	RSCU	RFSC
A(Ala)	GCA	315	1.1	0.2751	315	1.11	0.278	314	1.12	0.2794
	GCC	186	0.65	0.1624	187	0.66	0.165	185	0.66	0.1646
	GCG	121	0.42	0.1057	117	0.41	0.1033	117	0.42	0.1041
	GCT	523	1.83	0.4568	514	1.81	0.4537	508	1.81	0.452
C(Cys)	TGT	164	1.47	0.7354	154	1.45	0.7264	162	1.47	0.733
	TGC	59	0.53	0.2646	58	0.55	0.2736	59	0.53	0.267
D(Asp)	GAT	696	1.64	0.8179	672	1.63	0.8165	682	1.63	0.8168
	GAC	155	0.36	0.1821	151	0.37	0.1835	153	0.37	0.1832
E(Glu)	GAA	860	1.54	0.7699	824	1.54	0.7723	847	1.55	0.7771
	GAG	257	0.46	0.2301	243	0.46	0.2277	243	0.45	0.2229
F(Phe)	TTT	782	1.35	0.6741	754	1.33	0.6673	774	1.35	0.6736
	TTC	378	0.65	0.3259	376	0.67	0.3327	375	0.65	0.3264
G(Gly)	GGT	463	1.28	0.32	457	1.29	0.323	458	1.28	0.3189
	GGG	255	0.7	0.1762	247	0.7	0.1746	253	0.7	0.1762
	GGA	557	1.54	0.3849	542	1.53	0.383	555	1.55	0.3865
	GGC	172	0.48	0.1189	169	0.48	0.1194	170	0.47	0.1184
H(His)	CAT	363	1.47	0.7348	353	1.46	0.7308	357	1.46	0.7301
	CAC	131	0.53	0.2652	130	0.54	0.2692	132	0.54	0.2699
I(Ile)	ATC	315	0.54	0.1786	308	0.54	0.1794	316	0.55	0.1823
	ATA	552	0.94	0.3129	539	0.94	0.3139	534	0.92	0.3081
	ATT	897	1.53	0.5085	870	1.52	0.5067	883	1.53	0.5095
K(Lys)	AAG	264	0.48	0.2411	260	0.49	0.2425	259	0.48	0.2409
	AAA	831	1.52	0.7589	812	1.51	0.7575	816	1.52	0.7591
L(Leu)	TTG	453	1.25	0.2088	442	1.26	0.2103	445	1.25	0.2077
	TTA	688	1.9	0.3171	665	1.9	0.3164	682	1.91	0.3182
	CTA	291	0.8	0.1341	280	0.8	0.1332	287	0.8	0.1339
	CTT	468	1.29	0.2157	457	1.3	0.2174	466	1.3	0.2175
	CTC	129	0.36	0.0594	122	0.35	0.058	124	0.35	0.0579
	CTG	141	0.39	0.065	136	0.39	0.0647	139	0.39	0.0649
M(Met)	ATG	460	1	1	450	1	1	447	1	1
N(Asn)	AAC	216	0.43	0.2126	211	0.43	0.2149	216	0.43	0.2158
	AAT	800	1.57	0.7874	771	1.57	0.7851	785	1.57	0.7842
P(Pro)	CCT	328	1.53	0.3823	317	1.52	0.3792	318	1.5	0.3759
	CCG	108	0.5	0.1259	109	0.52	0.1304	110	0.52	0.13
	CCA	252	1.17	0.2937	245	1.17	0.2931	250	1.18	0.2955
	CCC	170	0.79	0.1981	165	0.79	0.1974	168	0.79	0.1986
Q(Gln)	CAA	596	1.55	0.773	584	1.55	0.7735	589	1.54	0.7689
	CAG	175	0.45	0.227	171	0.45	0.2265	177	0.46	0.2311
R(Arg)	AGG	118	0.59	0.0983	115	0.59	0.0988	115	0.58	0.0968
	CGA	285	1.42	0.2373	264	1.36	0.2268	283	1.43	0.2382
	AGA	351	1.75	0.2923	345	1.78	0.2964	350	1.77	0.2946
	CGC	85	0.42	0.0708	83	0.43	0.0713	85	0.43	0.0715
	CGG	95	0.47	0.0791	91	0.47	0.0782	93	0.47	0.0783
	CGT	267	1.33	0.2223	266	1.37	0.2285	262	1.32	0.2205
S(Ser)	AGC	87	0.34	0.0572	84	0.34	0.056	87	0.35	0.058
	AGT	310	1.22	0.2038	304	1.22	0.2027	299	1.2	0.1995
	TCT	446	1.76	0.2932	440	1.76	0.2933	443	1.77	0.2955
	TCG	146	0.58	0.096	143	0.57	0.0953	147	0.59	0.0981
	TCA	303	1.2	0.1992	298	1.19	0.1987	298	1.19	0.1988
	TCC	229	0.9	0.1506	231	0.92	0.154	225	0.9	0.1501
T(Thr)	ACC	207	0.8	0.2002	203	0.81	0.2016	209	0.82	0.2045
	ACA	321	1.24	0.3104	315	1.25	0.3128	312	1.22	0.3053
	ACG	104	0.4	0.1006	102	0.41	0.1013	103	0.4	0.1008
	ACT	402	1.56	0.3888	387	1.54	0.3843	398	1.56	0.3894
V(Val)	GTA	445	1.56	0.3907	438	1.58	0.3939	433	1.54	0.3849
	GTC	125	0.44	0.1097	126	0.45	0.1133	123	0.44	0.1093
	GTG	137	0.48	0.1203	135	0.49	0.1214	139	0.49	0.1236
	GTT	432	1.52	0.3793	413	1.49	0.3714	430	1.53	0.3822
W(Trp)	TGG	379	1	1	370	1	1	369	1	1
Y(Tyr)	TAC	147	0.38	0.1907	141	0.38	0.1893	140	0.37	0.1859
	TAT	624	1.62	0.8093	604	1.62	0.8107	613	1.63	0.8141
TER	TAG	12	0.72	0.24	11	0.66	0.22	12	0.75	0.25
	TGA	13	0.78	0.26	13	0.78	0.26	11	0.69	0.2292
	TAA	25	1.5	0.5	26	1.56	0.52	25	1.56	0.5208
