# Supplementary material for: An analysis of codon utilization patterns in the chloroplast genomes of three species of Coffea
Source: BMC Genom Data. 2023 Aug 9;24:42. doi: 10.1186/s12863-023-01143-4 (PMC10413492; doi:10.1186/s12863-023-01143-4)
Supplement: Supplementary file 2 — Additional file 2: Table S2. The RSCU values and Δ RSCU value in the high and low expression library of three Coffea species. [file 12863_2023_1143_MOESM2_ESM.xlsx]

## Sheet: Table S2
	Table S2：The RSCU values and Δ RSCU value in the high and low expression library of three Coffea species
	Amino acid	Codon	Coffea arabica					Coffea canephora					Coffea liberica
			High expression gene		Low expression gene		△RSCU	High expression gene		Low expression gene		△RSCU	High expression gene		Low expression gene		△RSCU
			Number	RSCU	Number	RSCU		Number	RSCU	Number	RSCU		Number	RSCU	Number	RSCU
	A(Ala)	GCA	19	7.34	27	4.98	2.36	22	7.14	31	5.42	1.72	12	5.47	32	5.62	-0.15
		GCC	4	1.4	21	4.33	-2.93	4	0.89	22	4.42	-3.53	3	1.13	22	4.37	-3.24
		GCG	7	2.6	16	3.3	-0.7	8	2.34	16	3.09	-0.75	6	2.87	16	3.05	-0.18
		GCT	16	8.67	45	7.39	1.28	34	9.64	45	7.06	2.58	15	10.54	45	6.96	3.58
	C(Cys)	TGC	0	0	14	4.69	-4.69	0	0	14	3.02	-3.02	0	0	14	3.02	-3.02
		TGT	6	8	23	5.31	2.69	6	8	28	6.98	1.02	5	8	28	6.98	1.02
	D(Asp)	GAC	5	3.57	26	1.55	2.02	5	4.65	27	1.65	3	6	4.07	27	1.65	2.42
		GAT	12	6.43	136	8.45	-2.02	14	5.35	137	8.35	-3	11	5.93	137	8.35	-2.42
	E(Glu)	GAA	14	7.93	119	7.33	0.6	30	7.27	112	6.9	0.37	19	7.43	113	6.91	0.52
		GAG	5	2.07	61	2.68	-0.61	11	2.73	62	3.1	-0.37	7	2.57	61	3.09	-0.52
	F(Phe)	TTC	3	1.2	89	3	-1.8	22	2.87	91	3.57	-0.7	2	0.36	91	3.56	-3.2
		TTT	24	8.8	97	7	1.8	26	7.13	92	6.43	0.7	25	9.64	93	6.44	3.2
	G(Gly)	GGA	14	9.31	75	8.95	0.36	19	7.6	71	7.75	-0.15	14	9.42	71	7.75	1.67
		GGC	3	0.88	15	2.11	-1.23	6	0.88	16	2.34	-1.46	1	0.27	16	2.34	-2.07
		GGG	3	1.9	44	3.82	-1.92	5	2.34	46	4.32	-1.98	4	2.33	46	4.32	-1.99
		GGT	19	7.9	43	5.12	2.78	39	9.2	45	5.59	3.61	19	7.98	45	5.59	2.39
	H(His)	CAC	0	0	19	1.93	-1.93	6	1.2	19	1.59	-0.39	0	0	19	1.59	-1.59
		CAT	9	8	57	8.07	-0.07	12	6.8	60	8.41	-1.61	9	8	60	8.41	-0.41
	I(Ile)	ATA	12	4.49	85	5.04	-0.55	20	5.09	85	4.8	0.29	16	4.32	85	4.82	-0.5
		ATC	4	0.92	59	3.93	-3.01	13	1.73	61	3.6	-1.87	9	1.9	61	3.65	-1.75
		ATT	27	9.59	108	6.04	3.55	36	8.2	115	6.6	1.6	31	8.79	114	6.53	2.26
	K(Lys)	AAA	26	7.83	117	6.94	0.89	30	6.73	123	6.54	0.19	30	8.73	124	6.54	2.19
		AAG	9	2.17	63	3.06	-0.89	6	1.27	66	3.46	-2.19	6	1.27	66	3.46	-2.19
	L(Leu)	CTA	4	1.18	44	3.47	-2.29	12	2.46	44	3.41	-0.95	5	1.81	44	3.41	-1.6
		CTC	2	2.46	30	2.79	-0.33	0	0	29	2.42	-2.42	1	0.46	29	2.41	-1.95
		CTG	4	1.76	31	2.75	-0.99	4	1.53	26	1.12	0.41	5	2.35	26	1.11	1.24
		CTT	13	6.93	80	6.96	-0.03	18	10.32	80	6.69	3.63	13	5.56	81	6.89	-1.33
		TTA	19	8.59	55	6.9	1.69	24	7.41	61	8.25	-0.84	23	9.51	61	8.14	1.37
		TTG	22	9.08	84	7.14	1.94	24	8.27	87	8.11	0.16	24	10.32	86	8.04	2.28
	M(Met)	ATG	16	5	65	5	0	26	5	64	5	0	16	5	64	5	0
	N(Asn)	AAC	7	2	39	2.48	-0.48	17	2.11	41	1.59	0.52	10	2.24	41	1.59	0.65
		AAT	23	8	139	7.52	0.48	24	7.89	148	8.42	-0.53	27	7.76	147	8.42	-0.66
	P(Pro)	CCA	12	5.31	37	5.88	-0.57	16	5.7	36	6.03	-0.33	10	3.87	36	6.03	-2.16
		CCC	8	4.61	28	4.7	-0.09	9	5.01	27	4.24	0.77	8	6.18	27	4.24	1.94
		CCG	5	3.1	18	1.64	1.46	6	3.55	21	2.85	0.7	4	2.55	21	2.85	-0.3
		CCT	8	2.98	46	7.79	-4.81	19	5.73	43	6.89	-1.16	8	3.39	43	6.89	-3.5
	Q(Gln)	CAA	15	8.47	83	6.62	1.85	16	7.2	79	6.08	1.12	12	8.47	79	6.08	2.39
		CAG	4	1.53	36	3.38	-1.85	7	2.8	37	3.92	-1.12	4	1.53	37	3.92	-2.39
	R(Arg)	AGA	23	9.58	64	9.06	0.52	23	9.05	70	9.81	-0.76	18	8.05	70	9.81	-1.76
		AGG	3	1.13	27	2.33	-1.2	5	1.8	29	2.14	-0.34	6	2	28	2.1	-0.1
		CGA	13	5.77	54	9.66	-3.89	15	5.19	53	8.57	-3.38	22	8.49	53	8.57	-0.08
		CGC	1	0.38	13	1.55	-1.17	5	1.88	15	1.88	0	1	0.38	15	1.88	-1.5
		CGG	4	1.42	15	0.81	0.61	3	1.1	15	1.06	0.04	4	1.4	16	1.1	0.3
		CGT	19	11.76	34	6.61	5.15	21	10.99	36	6.57	4.42	12	9.69	36	6.57	3.12
	S(Ser)	TCA	11	10	58	6.65	3.35	10	6.39	58	6.76	-0.37	10	7.67	57	6.34	1.33
		TCC	8	6.3	55	4.91	1.39	13	8.11	55	4.89	3.22	8	5.97	55	4.97	1
		TCG	3	1.76	36	3.05	-1.29	4	2.59	36	3.07	-0.48	3	1.76	36	3.24	-1.48
		TCT	7	4.31	78	6.58	-2.27	18	6.38	80	7.17	-0.79	11	8.64	80	7.17	1.47
		AGC	1	0.67	14	1.63	-0.96	5	1.53	14	1.65	-0.12	1	0.67	14	1.65	-0.98
		AGT	11	6.97	50	7.18	-0.21	12	5.01	49	6.48	-1.47	8	5.3	49	6.65	-1.35
	T(Thr)	ACA	11	7.87	42	6.05	1.82	13	7.36	47	6.53	0.83	10	7.67	47	6.64	1.03
		ACC	6	4.34	29	5.51	-1.17	10	5.36	27	4.35	1.01	6	4.54	26	4.18	0.36
		ACG	1	0.4	22	2.5	-2.1	0	0	24	2.73	-2.73	1	0.5	24	2.75	-2.25
		ACT	14	7.39	40	5.94	1.45	19	7.28	43	6.4	0.88	13	7.29	43	6.44	0.85
	V(Val)	GTA	17	4.82	44	8.76	-3.94	26	7.28	39	8.63	-1.35	12	4.05	38	8.58	-4.53
		GTC	4	1	22	4.24	-3.24	2	0.5	21	4.55	-4.05	2	0.5	22	4.6	-4.1
		GTG	4	2.13	20	1.71	0.42	1	1.33	20	1.71	-0.38	2	2.13	20	1.71	0.42
		GTT	19	12.04	42	5.28	6.76	20	10.89	36	5.1	5.79	18	13.32	36	5.1	8.22
	W(Trp)	TGG	6	3	54	5	-2	19	4	56	5	-1	7	3	56	5	-2
	Y(Tyr)	TAC	0	0	24	2.1	-2.1	5	0.83	23	1.85	-1.02	0	0	23	1.85	-1.85
		TAT	11	8	92	7.9	0.1	18	9.17	92	8.15	1.02	15	10	92	8.15	1.85
	TER	TAA	2	6	2	6	0	4	12	2	6	6	3	9	2	6	3
		TAG	3	9	1	3	6	1	3	1	3	0	2	6	1	3	3
		TGA	0	0	2	6	-6	0	0	2	6	-6	0	0	2	6	-6
