# Supplementary material for: An analysis of codon utilization patterns in the chloroplast genomes of three species of Coffea
Source: BMC Genom Data. 2023 Aug 9;24:42. doi: 10.1186/s12863-023-01143-4 (PMC10413492; doi:10.1186/s12863-023-01143-4)
Supplement: Supplementary file 3 — Additional file 3: Table S3. Comparison of codon usage frequency between three Coffea species and four organisms. [file 12863_2023_1143_MOESM3_ESM.xlsx]

## Sheet: Table S3
Table S3: Comparison of codon usage frequency between three Coffea species and four organisms
Amino_acid	Codon	Ratio
		Coffea arabica-Arabidopsis thaliana	Coffea arabica-Nicotiana tabacum	Coffea arabica-Escherichia coli	Coffea arabica-saccharomyces	Coffea canephora-Arabidopsis thaliana	Coffea canephora-Nicotiana tabacum	Coffea canephora-Escherichia coli	Coffea canephora-saccharomyces	Coffea liberica-Arabidopsis thaliana	Coffea liberica-Nicotiana tabacum	Coffea liberica-Escherichia coli	Coffea liberica-saccharomyces
A(Ala)	GCA	0.870971	0.659827	0.739903	0.940864	0.8944	0.677576	0.759806	0.966173	0.881314	0.667662	0.748689	0.952037
	GCC	0.873786	0.72	0.358566	0.714286	0.902136	0.74336	0.370199	0.73746	0.882233	0.72696	0.362032	0.72119
	GCG	0.650556	1.00948	0.1847	0.944355	0.646	1.00241	0.183407	0.937742	0.638556	0.990862	0.181293	0.926935
	GCT	0.89424	0.811122	1.62224	1.19373	0.902473	0.81859	1.63718	1.20472	0.881696	0.799744	1.59949	1.17698
C(Cys)	TGC	0.396528	0.396528	0.413768	0.594792	0.400278	0.400278	0.417681	0.600417	0.4025	0.4025	0.42	0.60375
	TGT	0.75581	0.809796	1.44291	0.979753	0.728762	0.780816	1.39127	0.944691	0.75781	0.811939	1.44673	0.982346
D(Asp)	GAC	0.436047	0.443787	0.403226	0.371287	0.436221	0.443964	0.403387	0.371436	0.436919	0.444675	0.404032	0.37203
	GAT	0.920191	0.91271	1.04919	0.895718	0.912322	0.904905	1.04022	0.888059	0.915273	0.907832	1.04358	0.890931
E(Glu)	GAA	1.21324	1.15594	1.08937	0.912588	1.1937	1.13733	1.07183	0.897895	1.21292	1.15564	1.08908	0.912346
	GAG	0.386211	0.422993	0.702599	0.647708	0.375	0.410714	0.682203	0.628906	0.370683	0.405986	0.67435	0.621667
F(Phe)	TTC	0.883623	1.01617	1.08231	0.994076	0.90256	1.03794	1.1055	1.01538	0.889807	1.02328	1.08988	1.00103
	TTT	1.73578	1.50757	1.63103	1.44981	1.71862	1.49267	1.61491	1.43548	1.74394	1.51466	1.63871	1.45663
G(Gly)	GGA	1.11372	1.16172	2.99467	2.47266	1.11289	1.16086	2.99244	2.47083	1.12649	1.17504	3.029	2.50101
	GGC	0.904674	0.743125	0.298315	0.849286	0.912826	0.749821	0.301004	0.856939	0.907609	0.745536	0.299283	0.852041
	GGG	1.20971	1.17514	1.09195	2.0565	1.20324	1.16886	1.08611	2.0455	1.21833	1.18352	1.09973	2.07117
	GGT	1.00919	1.00466	0.918197	0.937406	1.02288	1.0183	0.930656	0.950126	1.01333	1.00879	0.921967	0.941255
H(His)	CAC	0.728621	0.728621	0.646837	0.812692	0.742529	0.742529	0.659184	0.828205	0.745287	0.745287	0.661633	0.831282
	CAT	1.27283	1.31082	1.29154	1.29154	1.27101	1.30896	1.28971	1.28971	1.27065	1.30858	1.28934	1.28934
I(Ile)	ATA	2.11992	1.90793	4.94648	1.50062	2.12563	1.91307	4.95981	1.50466	2.08167	1.8735	4.85722	1.47354
	ATC	0.823892	1.09655	0.629835	0.886163	0.827243	1.10101	0.632397	0.889767	0.838973	1.11662	0.641364	0.902384
	ATT	2.01884	1.56133	1.45654	1.44203	2.0107	1.55504	1.45067	1.43621	2.01726	1.56011	1.4554	1.4409
K(Lys)	AAA	1.30555	1.23347	1.21117	0.95969	1.31	1.23767	1.2153	0.962959	1.30133	1.22948	1.20726	0.956587
	AAG	0.390673	0.381343	1.19393	0.414773	0.395076	0.385642	1.20738	0.419448	0.389052	0.379761	1.18897	0.413052
L(Leu)	CTA	1.42232	1.49798	3.52025	1.05082	1.40535	1.48011	3.47825	1.03828	1.42394	1.49968	3.52425	1.05201
	CTC	0.387702	0.50748	0.567455	1.15593	0.376522	0.492846	0.551091	1.12259	0.378323	0.495203	0.553727	1.12796
	CTG	0.696224	0.668922	0.134047	0.64981	0.689592	0.662549	0.13277	0.643619	0.696633	0.669314	0.134126	0.65019
	CTT	0.939668	0.943583	1.93556	1.84114	0.942241	0.946167	1.94085	1.84618	0.949751	0.953708	1.95632	1.86089
	TTA	2.62134	2.4844	2.39504	1.27065	2.60181	2.4659	2.37719	1.26118	2.63772	2.49993	2.41	1.27859
	TTG	1.0488	0.98296	1.56571	0.805882	1.05086	0.984888	1.56879	0.807463	1.04584	0.980179	1.56129	0.803603
M(Met)	ATG	0.908531	0.89036	0.824407	1.06502	0.912653	0.8944	0.828148	1.06986	0.896163	0.87824	0.813185	1.05053
N(Asn)	AAC	0.500096	0.583911	0.488411	0.421452	0.501627	0.585698	0.489907	0.422742	0.507656	0.592737	0.495794	0.427823
	AAT	1.73592	1.38254	2.08124	1.08434	1.71798	1.36825	2.05973	1.07314	1.72906	1.37707	2.07301	1.08006
P(Pro)	CCA	0.757391	0.615859	1.43459	0.666339	0.756149	0.614848	1.43224	0.665246	0.762733	0.620202	1.44471	0.671038
	CCC	1.55208	1.24636	1.41828	1.20971	1.54698	1.24227	1.41362	1.20574	1.55698	1.2503	1.42276	1.21353
	CCG	0.607674	1.0452	0.239725	0.986038	0.629767	1.0832	0.24844	1.02189	0.628256	1.0806	0.247844	1.01943
	CCT	0.848717	0.848717	2.17411	1.17563	0.842353	0.842353	2.15781	1.16681	0.835294	0.835294	2.13973	1.15704
Q(Gln)	CAA	1.4866	1.39324	1.92267	1.05641	1.49582	1.40188	1.9346	1.06297	1.49129	1.39763	1.92873	1.05974
	CAG	0.557105	0.564533	0.287051	0.699835	0.559013	0.566467	0.288034	0.702231	0.571974	0.5796	0.294712	0.718512
R(Arg)	AGA	0.893895	1.0615	5.85655	0.797371	0.902263	1.07144	5.91138	0.804836	0.904789	1.07444	5.92793	0.807089
	AGG	0.519091	0.468033	3.00526	0.620652	0.519455	0.468361	3.00737	0.621087	0.513545	0.463033	2.97316	0.614022
	CGA	2.18905	2.60208	3.53615	4.597	2.08222	2.47509	3.36359	4.37267	2.20635	2.62264	3.5641	4.63333
	CGC	1.08237	1.05462	0.195857	1.58192	1.08526	1.05744	0.196381	1.58615	1.09868	1.07051	0.19881	1.60577
	CGG	0.938163	1.24243	0.729683	2.70412	0.922857	1.22216	0.717778	2.66	0.932245	1.23459	0.725079	2.68706
	CGT	1.43556	1.72267	0.636453	2.01875	1.46856	1.76227	0.651084	2.06516	1.42989	1.71587	0.633941	2.01078
S(Ser)	AGC	0.372566	0.421	0.263125	0.429592	0.369381	0.4174	0.260875	0.425918	0.378142	0.4273	0.267062	0.43602
	AGT	1.07143	1.12782	1.57895	1.05634	1.079	1.13579	1.59011	1.0638	1.049	1.10421	1.54589	1.03423
	TCA	0.801202	0.833068	1.87974	0.784064	0.809126	0.841307	1.89833	0.791818	0.799836	0.831648	1.87654	0.782727
	TCC	0.989375	1.08637	1.24506	0.780352	1.02482	1.12529	1.28966	0.80831	0.986786	1.08353	1.2418	0.77831
	TCG	0.759677	1.33302	0.812069	0.821512	0.764086	1.34075	0.816782	0.826279	0.776344	1.36226	0.829885	0.839535
	TCT	0.856389	1.07905	2.48057	0.91834	0.867579	1.09315	2.51299	0.93034	0.863452	1.08795	2.50103	0.925915
T(Thr)	ACA	0.989363	0.892701	1.89427	0.87264	0.996943	0.89954	1.90878	0.879326	0.976115	0.880747	1.8689	0.860955
	ACC	0.972427	1.03258	0.439298	0.788661	0.97932	1.0399	0.442412	0.794252	0.996699	1.05835	0.450263	0.808346
	ACG	0.653506	1.11822	0.34	0.629	0.658182	1.12622	0.342432	0.6335	0.657013	1.12422	0.341824	0.632375
	ACT	1.11154	0.958227	2.13758	0.958227	1.09886	0.947291	2.11319	0.947291	1.11709	0.963005	2.14824	0.963005
V(Val)	GTA	2.17505	1.88886	1.93991	1.82483	2.19838	1.90912	1.96072	1.84441	2.14828	1.86561	1.91604	1.80237
	GTC	0.472578	0.544955	0.400596	0.512627	0.489141	0.564054	0.414636	0.530593	0.472031	0.544324	0.400132	0.512034
	GTG	0.380977	0.396946	0.259961	0.613796	0.385517	0.401677	0.263059	0.621111	0.392356	0.408802	0.267725	0.63213
	GTT	0.768529	0.78	1.12995	0.945882	0.754485	0.765746	1.1093	0.928597	0.776507	0.788097	1.14168	0.955701
W(Trp)	TGG	1.46712	1.5032	1.20651	1.76337	1.4708	1.50697	1.20954	1.76779	1.45	1.48566	1.19243	1.74279
Y(Tyr)	TAC	0.519197	0.526889	0.587851	0.480608	0.511387	0.518963	0.579008	0.473378	0.501971	0.509407	0.568347	0.464662
	TAT	2.06815	1.69635	1.83	1.60612	2.05562	1.68607	1.81891	1.59638	2.06233	1.69157	1.82485	1.6016
TER	TAA	1.34444	1.1	0.605	1.1	1.43556	1.17455	0.646	1.17455	1.36444	1.11636	0.614	1.11636
	TAG	1.162	1.162	1.93667	1.162	1.094	1.094	1.82333	1.094	1.178	1.178	1.96333	1.178
	TGA	0.524167	0.629	0.571818	0.898571	0.538333	0.646	0.587273	0.922857	0.45	0.54	0.490909	0.771429
